# Supplementary material for: Exploring the Efficacy of Low-Temperature Plasmas on Oral Biofilms: A Scoping Review
Source: Med Sci (Basel). 2025 Jun 18;13(2):79. doi: 10.3390/medsci13020079 (PMC12195150; doi:10.3390/medsci13020079)
Supplement: Supplementary file 1 [file medsci-13-00079-s001.zip]

Archive with 1 entries (1 files):
- medsci-3642734-supplementary.pdf
